# Supplementary material for: A strength reliability calculation method of tip relief gears
Source: PLoS One. 2026 May 14;21(5):e0348272. doi: 10.1371/journal.pone.0348272 (PMC13175333; doi:10.1371/journal.pone.0348272)
Supplement: S1 File — (ZIP) [file pone.0348272.s001.zip]

Archive with 4 entries (3 files):
- data/Contact pressure.xlsx
- data/Gear stress varies with load.xlsx
- data/Reliability variation curve of gears.xlsx
- data/
