# Supplementary material for: A strength reliability calculation method of tip relief gears
Source: PLoS One. 2026 May 14;21(5):e0348272. doi: 10.1371/journal.pone.0348272 (PMC13175333; doi:10.1371/journal.pone.0348272)
Supplement: S1 File — (ZIP) [file pone.0348272.s001.zip › data/Contact pressure.xlsx]

## Sheet: Sheet1
Rotation angle of driving gear (rad)-Hertz	Maximum Contact pressure		Rotation angle of driving gear (rad)-FEM	Maximum Contact pressure
0	425.518		0	420.671
0.00222726	427.068		0.00569999	413.568
0.00445452	428.611		0.0114	419.72
0.00668178	430.176		0.0171	427.845
0.00890904	431.742		0.0228	427.144
0.0111363	433.311		0.0285	427.727
0.0133636	434.883		0.0342	429.503
0.0155908	436.459		0.0399	438.412
0.0178181	438.039		0.0456	442.394
0.0200453	439.623		0.0513	447.745
0.0222726	441.213		0.057	455.319
0.0244999	442.808		0.0627	460.1
0.0267271	444.408		0.0684	457.093
0.0289544	446.015		0.0741	464.925
0.0311816	447.628		0.0798	468.337
0.0334089	449.247		0.0855	473.291
0.0356362	450.873		0.0912	484.604
0.0378634	452.506		0.0969	546.251
0.0400907	454.146		0.1026	620.14
0.0423179	455.793		0.1083	619.426
0.0445452	457.447		0.114	539.795
0.0467725	459.109		0.1197	479.826
0.0489997	460.778		0.1254	472.535
0.051227	462.455		0.1311	464.9
0.0534542	464.139		0.1368	464.72
0.0556815	465.831		0.1425	456.111
0.0579088	467.531		0.1482	453.522
0.060136	469.24		0.1539	451.36
0.0623633	470.956		0.1596	448.49
0.0645905	472.681		0.1653	440.044
0.0668178	474.415		0.171	441.217
0.0690451	476.158		0.1767	437.143
0.0712723	477.91		0.1824	433.133
0.0734996	479.671		0.1881	431.077
0.0757268	481.442		0.1938	426.817
0.0779541	483.223		0.1995	414.607
0.0801814	485.015		0.2052	413.718
0.0824086	486.817		0.2109	415.588
0.0846359	488.631
0.0868631	490.457
0.0890904	492.295
0.0913177	494.146
0.0935449	496.011
0.0957722	646.264
0.0979994	646.302
0.100227	646.368
0.102454	646.46
0.104681	646.578
0.106908	646.724
0.109136	646.896
0.111363	647.094
0.11359	647.32
0.115818	647.573
0.118045	647.853
0.120272	648.16
0.122499	501.467
0.124727	499.886
0.126954	498.325
0.129181	496.76
0.131408	495.206
0.133636	493.665
0.135863	492.135
0.13809	490.615
0.140317	489.106
0.142545	487.607
0.144772	486.117
0.146999	484.637
0.149226	483.166
0.151454	481.703
0.153681	480.249
0.155908	478.804
0.158135	477.367
0.160363	475.937
0.16259	474.516
0.164817	473.103
0.167045	471.698
0.169272	470.301
0.171499	468.912
0.173726	467.53
0.175954	466.157
0.178181	464.791
0.180408	463.432
0.182635	462.082
0.184863	460.739
0.18709	459.403
0.189317	458.075
0.191544	456.755
0.193772	455.442
0.195999	454.136
0.198226	452.837
0.200453	451.544
0.202681	450.259
0.204908	448.979
0.207135	447.705
0.209362	446.437
0.21159	445.173
0.213817	443.914
0.216044	442.658
0.218271	441.428
0.220499	440.192
