# Supplementary material for: A strength reliability calculation method of tip relief gears
Source: PLoS One. 2026 May 14;21(5):e0348272. doi: 10.1371/journal.pone.0348272 (PMC13175333; doi:10.1371/journal.pone.0348272)
Supplement: S1 File — (ZIP) [file pone.0348272.s001.zip › data/Gear stress varies with load.xlsx]

## Sheet: Sheet1
	Maximum Contact pressure					Maximum Bending pressure
Torque	Hertz	KISSsoft	FEM		Torque	Lewis	KISSsoft	FEM
300	648.93	667.49	622.44		300	111.92	119.77	89.41
350	700.92	706.67	674.6		350	130.57	132.66	104.31
400	749.32	744.47	710.77		400	149.22	142.21	116.56
450	794.77	783.28	740.31		450	167.87	151.72	126.71
500	837.76	819.16	769.9		500	186.53	160.67	136.85
