# Supplementary material for: A strength reliability calculation method of tip relief gears
Source: PLoS One. 2026 May 14;21(5):e0348272. doi: 10.1371/journal.pone.0348272 (PMC13175333; doi:10.1371/journal.pone.0348272)
Supplement: S1 File — (ZIP) [file pone.0348272.s001.zip › data/Reliability variation curve of gears.xlsx]

## Sheet: Sheet1
Standard Gears						Modified Gears								Modification height/Modification length	contact strength reliability index	bending strength reliability index	comprehensive reliability index(Z)	overall reliability(R)
Torque	contact strength reliability index	bending strength reliability index	comprehensive reliability index(Z)	overall reliability(R)		Torque	contact strength reliability index	bending strength reliability index	comprehensive reliability index(Z)	overall reliability(R)		Short-modification/1.2mm	#1	10	1.5729	19.0405	1.5729	0.95752
300	0.7924	21.1295	1	0.79009		300	1.5147	19.0691	1.5147	0.94987			#2	15	1.4476	18.9999	1.4476	0.92
350	0.4892	20.4283	0.6388	0.68634		350	1.2947	18.2172	1.2947	0.90456			#3	20	1.4681	18.9825	1.4681	0.92105
400	0.2628	19.7873	0.3811	0.60554		400	1.0284	17.4451	1.0284	0.83423			#4	25	1.3113	18.7776	1.3113	0.89744
450	0.0885	19.1607	0.188	0.53275		450	0.7651	16.7557	0.7651	0.79765			#5	30	1.2718	18.7389	1.2718	0.87954
500	-0.0488	18.5276	0.0379	0.48		500	0.4979	16.0751	0.4979	0.72612		Modification height/20um	#6	1	1.4666	19.0405	1.4666	0.92067
													#7	1.1	1.4355	19.1131	1.4355	0.92134
													#3	1.2	1.4681	18.9825	1.4681	0.92105
													#8	1.3	1.3577	18.812	1.3577	0.91184
													#9	1.4	1.2346	18.3558	1.2346	0.86973
													#13	2.6215	0.8783	17.6233	0.8783	0.78324
												Long-modification/2.6215mm	#10	5	1.8145	18.986	1.8145	0.97468
													#11	10	1.205	18.0737	1.205	0.86538
													#12	15	0.9898	17.6781	0.9898	0.81873
													#13	20	0.8783	17.6233	0.8783	0.78324
													#14	25	0.8206	18.1303	0.8206	0.77105
